# Supplementary material for: “Protein aggregates” contain RNA and DNA, entrapped by misfolded proteins but largely rescued by slowing translational elongation
Source: Aging Cell. 2021 Mar 31;20(5):e13326. doi: 10.1111/acel.13326 (PMC8135009; doi:10.1111/acel.13326)
Supplement: Supplementary file 2 — Table S1 [file ACEL-20-e13326-s001.xlsx]

## Sheet: Table S1 DNAfrags (AD,AMC,E3,E4
Chromosome	Region	Name	Center of peak	Length	Peak shape score, AD	P-value AD	5' Gene	5' distance	3' Gene	3' Distance	AD Peaks	AMC Peaks	T98G E3 Peaks	T98G E4 Peaks	Peak shape score, AMC	P-value AD Peaks	P-value AMC Peaks	Peak shape score, E3	P-value E3 Peaks	Peak shape score, E4	P-value E4 Peaks	Gene Description (Nearest Gene)
1	633735..634300	Peak	634015	566	1.72947	0.0418628	RP5-857K21.3	36236	RP5-857K21.4	0	1	4	2	3	4.48929	0.0418628	3.57305e-06	2.88352	0.00196629	4.12753	1.8334e-05	Transcribed processed pseudogene; also in all aggregate RNAs
1	143202361..143202903	Peak	143202644	543	11.1642	3.05095e-29	RP11-344P13.1	21621836	CH17-333M13.2	140276	56	51	59	62	11.4708	3.05095e-29	9.24836e-31	11.7765	2.58101e-32	12.2354	1.00595e-34
2	32916116..32916684	Peak	32916405	569	6.4926	4.21846e-11	LINC00486	0	AL121656.5	10442	2	2	2	2	7.2661	4.21846e-11	1.85014e-13	5.64968	8.0374e-09	5.92403	1.57075e-09	Long Intergenic Non-Protein-Coding RNA 486; in all agg. RNAs
2	89830806..89831378	Peak	89831086	573	4.14794	1.67738e-05	5S_rRNA	230125	IGKV2D-40	20412	11	11	11	12	4.28106	1.67738e-05	9.30014e-06	4.19137	1.3864e-05	4.53327	2.90386e-06
3	75668953..75669543	Peak	75669233	591	6.51147	3.72086e-11	DUX4L26	0	LINC00960	2847	1	1	1	1	6.51065	3.72086e-11	3.74135e-11	4.10657	2.00786e-05	5.18085	1.10439e-07	Double Homeobox 4 Like 26
3	93470298..93470861	Peak	93470582	564	15.8621	5.79615e-57	HSPE1P19	3208589	RNU6-488P	372902	2	1	1	1	16.7921	5.79615e-57	1.39399e-63	17.1181	5.43694e-66	17.1412	3.65929e-66
4	49149228..49149839	Peak	49149560	612	6.38514	8.56211e-11	TPI1P4	132073	AC118282.3	47363	34	27	29	32	5.96402	8.56211e-11	1.23053e-09	6.37265	9.28963e-11	6.3241	1.27356e-10
4	49711347..49711912	Peak	49711633	566	7.95208	9.17009e-16	AC119751.4	111837	DCUN1D4	2131087	13	18	16	18	8.53564	9.17009e-16	6.96922e-18	9.5996	4.01273e-22	10.0487	4.65554e-24
4	190179314..190179950	Peak	190179594	637	7.28079	1.65941e-13	AC215524.1	4089	ABC7-42391500H16.3	5896	3	3	3	3	7.20246	1.65941e-13	2.95673e-13	7.26718	1.83535e-13	7.52226	2.69187e-14
5	49661354..49661926	Peak	49661634	573	6.64629	1.50291e-11	CTD-2013M15.1	3765383	EMB	734265	15	13	14	16	6.30949	1.50291e-11	1.39982e-10	6.03716	7.84239e-10	6.80893	4.91636e-12
6	61322762..61323316	Peak	61323042	555	1.95447	0.025323	RP1-91N13.1	81450	MTRNR2L9	251011	1	1	0	0	4.54544	0.025323	2.74106e-06		not found		not found
7	59995570..59996144	Peak	59995847	575			RP11-548K12.13	2159318	RP11-715L17.1	2279216	0	9	14	21	2.95385	no peak	0.00156917	4.83388	6.69498e-07	5.36618	4.02103e-08
8	43237602..43238166	Peak	43237882	565	5.38654	3.59126e-08	VN1R46P	16792	RP11-726G23.2	8588	4	4	4	4	5.74913	3.59126e-08	4.4853e-09	6.66945	1.28382e-11	6.15323	3.79612e-10
9	70038064..70038625	Peak	70038344	562	4.81102	7.50822e-07	RN7SL570P	153409	MAMDC2-AS1	0	1	1	1	1	4.22551	7.50822e-07	1.192e-05	4.86222	5.80382e-07	5.38203	3.68251e-08	MAM Domain Containing 2 (antisense strand)
10	42070370..42070986	Peak	42070634	617	4.28641	9.07921e-06	RP11-96F8.1	3287261	KSR1P1	78323	39	35	33	43	3.50588	9.07921e-06	0.00022755	4.11306	1.95222e-05	4.05648	2.49093e-05
10	133688058..133688661	Peak	133688338	604	4.14036	1.73379e-05	AL845259.2	2945	DUX4L29	51944	2	2	2	2	3.44472	1.73379e-05	0.000285822	4.21198	1.26569e-05	3.95475	3.83074e-05
12	35614697..35615271	Peak	35614977	575	2.39903	0.00821928	AK6P1	1364738	RP11-125N22.4	1926740	1	1	1	2	3.89794	0.00821928	4.85073e-05	3.87702	5.28728e-05	4.656	1.61204e-06
13	18211736..18212297	Peak	18212016	562	6.63894	1.57972e-11	AL356585.2	4266	RP11-341D18.4	41228	1	1	1	1	10.2448	1.57972e-11	6.24186e-25	10.0567	4.29228e-24	9.93513	1.4639e-23
16	34063731..34064293	Peak	34064014	563	3.79474	7.38978e-05	RP11-598D12.2	12369	CTD-2522B17.8	56176	5	5	5	6	3.56155	7.38978e-05	0.000184337	3.60874	0.000153844	4.29606	8.69314e-06
16	34587942..34588505	Peak	34588199	564	7.9712	7.85714e-16	BCLAF1P2	319292	CTD-2144E22.9	353471	15	16	15	15	8.52947	7.85714e-16	7.35077e-18	8.58303	4.62042e-18	8.79532	7.13197e-19
16	46394505..46395067	Peak	46394785	563	9.85117	3.38743e-23	PPP1R1AP2	10481988	ANKRD26P1	74273	16	12	13	14	9.82925	3.38743e-23	4.21215e-23	10.7095	4.59155e-27	10.4974	4.44114e-26
17	21972876..21973349	Peak	21973099	474	4.3276	7.53723e-06	KCNJ18	268263	AC144838.2	83237	9	7	10	9	4.65426	7.53723e-06	1.62577e-06	4.72379	1.15742e-06	4.81975	7.18706e-07
17	26603641..26604283	Peak	26603921	643	6.87371	3.12775e-12	RP11-846F4.11	3897955	RP11-260A9.1	377410	17	17	27	24	5.9479	3.12775e-12	1.35802e-09	6.78304	5.88348e-12	6.87347	3.13294e-12
18	107991..108643	Peak	108233	653	5.19007	1.0511e-07	RP11-683L23.6	13660	ROCK1P1	421	1	2	1	1	6.01252	1.0511e-07	9.13305e-10	6.17238	3.36352e-10	5.89991	1.8185e-09
18	110241..110848	Peak	110569	608	5.63719	8.6422e-09	ROCK1P1	0	MIR8078	1407	2	2	2	2	5.48899	8.6422e-09	2.0212e-08	5.1665	1.19256e-07	5.59069	1.13087e-08	Rho-Assoc'd Coiled-Coil Containing Prot.n Kinase 1 ψgene 1
20	31241472..31242039	Peak	31241760	568	8.62536	3.19446e-18	AC104301.2	339650	DEFB115	15624	17	13	13	15	8.02318	3.19446e-18	5.15218e-16	8.13992	1.97767e-16	8.89134	3.01873e-19	Defensin Beta 115
21	7926020..7926634	Peak	7926355	615	5.62378	9.34094e-09	SNORA11	99794	CH507-338C24.3	174616	3	3	7	7	5.7605	9.34094e-09	4.19326e-09	5.40982	3.15433e-08	5.55036	1.42543e-08
21	8806909..8807490	Peak	8807241	582	3.48402	0.000246972	SNX18P10	5028	bP-2189O9.1	38075	1	1	1	1	4.17576	0.000246972	1.48494e-05	3.72152	9.90146e-05	3.80833	6.99551e-05	Sorting Nexin 18 Pseudogene 10
21	10269991..10270557	Peak	10270284	567	2.60061	0.00465295	CH507-216K13.1	132986	AP003900.6	57853	1	4	4	4	4.30376	0.00465295	8.39622e-06	4.62485	1.87438e-06	4.4194	4.94884e-06
21	10692593..10693162	Peak	10692883	570	7.78295	3.54252e-15	IGHV1OR21-1	42757	AP001464.4	2306513	4	2	2	5	7.71361	3.54252e-15	6.1152e-15	7.74269	4.86685e-15	8.39104	2.40924e-17	Immunoglobulin Heavy Variable 1/OR21-1 (Non-Functional)
22	18896073..18896656	Peak	18896377	584	2.00825	0.0223082	AC008103.4	11390	DGCR6	9371	1	1	1	1	3.96322	0.0223082	3.69732e-05	4.35112	6.77207e-06	4.05395	2.518e-05	DiGeorge Syndrome Critical Region Gene 6
X	156030320..156030900	Peak	156030621	581	4.72566	1.14684e-06	DDX11L16	2442			1	1	0	0	4.68254	1.14684e-06	1.41671e-06		not found		not found	DEAD/H-Box Helicase 11 Like 16
Y	10746657..10747217	Peak	10746952	561	3.89074	4.99691e-05	RNA5-8SP6	546350	RP1-85D24.4	295504	16	8	8	13	3.08552	4.99691e-05	0.00101599	4.1311	1.80513e-05	4.36682	6.30335e-06
Y	11305019..11305652	Peak	11305373	634	5.97934	1.12019e-09	AC134878.1	120061	DUX4L16	1265	6	4	4	5	6.35525	1.12019e-09	1.04044e-10	6.13999	4.12632e-10	6.56973	2.52033e-11	Double Homeobox 4 Like 16
Y	11312236..11312823	Peak	11312549	588	5.59494	1.10352e-08	AC134882.1	3884	DUX4L17	2097	4	5	3	3	5.66089	1.10352e-08	7.52936e-09	5.4832	2.08854e-08	5.62038	9.52712e-09	Double Homeobox 4 Like 17
Y	11324443..11324950	Peak	11324683	508	4.01854	2.92795e-05	DUX4L18	1619	DUX4L19	7378	8	8	5	7	3.96846	2.92795e-05	3.61696e-05	3.32264	0.000445845	3.78262	7.75935e-05	Double Homeobox 4 Like 18, 19
Y	11721743..11722304	Peak	11722028	562	5.96625	1.21382e-09	RP11-295P22.2	247505	RCC2P1	58747	8	8	15	14	5.46758	1.21382e-09	2.2811e-08	5.42161	2.95324e-08	5.92831	1.53037e-09
Y	26638004..26638595	Peak	26638284	592	2.40616	0.00806068	FAM58CP	10844	CTBP2P1	30216648	5	59	63	52	7.19116	0.00806068	3.21209e-13	8.02242	5.18412e-16	7.30645	1.37151e-13

## Sheet: Table S2 RNA fragments (AD,AMC)
Chromo-some	Region	Name	Center of peak	Peak Length	AD Peak shape score	AD P-value	AMC Peak shape score	AMC P value	5' gene	5' distance	3' gene	3' distance	AD peaks	AMC peaks	AD reads	AMC reads	AD/AMC Reads	Chi2 P<	Transcript or encoded protein (AD-agg-enriched: significantly enriched in aggregates from Alheimer's Disease vs. Age-Matched-Controls )
1	633888..634164	Peak	634025	277	7.08159	7.12526e-13	9.11614	3.89251e-20	RP5-857K21.3	36389	RP5-857K21.4	0	5	4	515	1360	0.378676	0.0001	Transcribed processed pseudogene
1	2281959..2282363	Peak	2282095	405	4.51744	3.12962e-06	4.7006	1.29701e-06	SKI	0	MORN1	38889	11	9	1396	1967	0.70971	0.0001	Ski proto-oncogene
1	109100211..109100485	Peak	109100348	275	5.94552	1.37787e-09			SCARNA2	0	RP5-1065J22.4	3049	1	0	131	98	1.33673	0.05	scaRNA, small Cajal-body specific RNA2, guides mod'n of snRNAs
1	244863775..244864066	Peak	244863930	292	5.04771	2.23566e-07	3.00847	0.00131283	RP11-11N7.5	8277	HNRNPU	0	3	6	509	653	0.779479	0.004	Heterogeneous Nuclear Ribonucleoprotein U (transripts 1, 3, 4 & 8)
2	32916221..32916538	Peak	32916402	318	4.26979	9.78284e-06	3.85654	5.7502e-05	LINC00486	0	AL121656.5	10588	2	1	17	5	3.4	0.02	Long Intergenic Non-Protein Coding RNA 486
2	47335292..47335571	Peak	47335429	280	7.12273	5.29056e-13	6.17359	3.33781e-10	CALM2	158690	AC073283.4	0	1	1	2728	2093	1.30339	0.0002	Uncharacterized transcript
2	148961908..148962183	Peak	148962045	276	2.3173	0.0102436	3.93808	4.10689e-05	KIF5C	0	LYPD6B	75923	3	15	3055	1856	1.64601	0.0001	Kinesin Family Member 5C (transcript KIF5C_2)
2	181678574..181678849	Peak	181678713	276	5.14274	1.3538e-07	5.35058	4.38376e-08	ITGA4	142386	CERKL	0	1	1	107	60	1.78333	0.001	Ceramide Kinase Like
2	231460607..231460888	Peak	231460744	282	6.07101	6.35532e-10	4.7484	1.02517e-06	AC017104.2	7453	NCL	0	2	5	41	27	1.51852	N.S.	Ceroid-Lipofuscinosis Neuronal Prot. 5 (neurodeg. lysosome storage dis.)
2	233275721..233275994	Peak	233275858	274	4.5979	2.13381e-06	2.62906	0.00428106	ATG16L1	0	SCARNA5	0	1	1	400/11	206/5	1.94/2.2	0.0001	Autophagy Related 16 Like 1 / scaRNA, small Cajal-body specific RNA5
2	240713854..240714163	Peak	240714027	310	2.20731	0.0136464	3.89694	4.87082e-05	RP11-118M12.2	12168	KIF1A	0	15	34	2806	4988	0.56255	0.0001	Kinesin family member 1A
3	160514943..160515216	Peak	160515080	274	6.13547	4.2454e-10	4.56251	2.52732e-06	RNU7-136P	42526	KPNA4	0	1	1	536	232	2.31034	0.0001	Karyopherin (Importin) Subunit Alpha 4
6	26204696..26204971	Peak	26204835	276	5.1356	1.40622e-07	7.13593	4.80688e-13	HIST1H4E	0	HIST1H2BG	11094	2	2	164	304	0.539474	0.0001	Histone 1 (AD-agg.-enriched)
6	34071883..34072162	Peak	34072020	280	5.61387	9.8927e-09	3.89564	4.89698e-05	MIR1275	71831	GRM4	0	22	11	10689	5521	1.93606	0.0001	Glutamate Metabotropic Receptor 4
6	52995648..52995925	Peak	52995785	278	17.2999	2.3579e-67	16.0749	1.91316e-58	RN7SK	0	ICK	5353	1	1	32569	12138	2.68323	0.0001	7SK RNA
6	99408034..99408309	Peak	99408173	276	4.29923	8.56966e-06	3.58739	0.000167	COQ3	13829	PNISR	0	8	8	206	135	1.52593	0.001	PNN Interacting Ser & Arg-Rich Protein (Pinin, Desmosome Assoc. Prot.)
7	5529123..5529444	Peak	5529249	322	5.90445	1.76908e-09	3.71787	0.000100455	MIR589	33205	ACTB	0	3	3	1210	1719	0.703898	0.0001	beta actin (AD-agg.-enriched)
7	26200464..26200741	Peak	26200605	278	4.42379	4.84916e-06	3.70793	0.000104478	CTB-119C2.1	25518	HNRNPA2B1	0	4	6	168	99	1.69697	0.0002	HnRNP A2/B1 (AD-agg.-enriched)
8	9903986..9904242	Peak	9904110	257	4.5774	2.35401e-06	3.56268	0.000183546	MIR597	162217	LINC00599	0	3	6	1667	1113	1.49775	0.0001	Long Intergenic Non-Protein Coding RNA
8	27604977..27605252	Peak	27605116	276	9.00988	1.03141e-19	8.77425	8.60246e-19	GULOP	15903	CLU	0	8	8	156	105	1.48571	0.005	Clusterin (a.k.a. ApoJ) (AD-agg.-enriched)
9	35657748..35658022	Peak	35657886	275	8.79126	7.39428e-19	6.15826	3.67742e-10	SIT1	6797	RMRP_1	0	1	1	472	184	2.56522	0.0001	RNA Component of Mitochondrial RNA Processing Endoribonuclease
10	101799051..101799385	Peak	101799249	335	4.2744	9.58255e-06	4.20499	1.30546e-05	NPM3	15637	MGEA5 / OGA	0	1	4	683	432	1.58102	0.0001	Hyaluronidase = OGA, removes O-GlcNAc modifications
11	35663281..35663611	Peak	35663418	331	4.45457	4.20317e-06	3.02665	0.00123639	TRIM44	0	KRT18P14	196637	1	1	1147	592	1.9375	0.0001	Tripartite Motif Containing 44
11	62841562..62841839	Peak	62841703	278	4.64926	1.66567e-06	2.78676	0.00266188	RP11-727F15.9	7518	WDR74	0	1	1	304	149	2.04027	0.0001	WD Repeat Domain 74
11	65502716..65503064	Peak	65502826	349	5.79505	3.41504e-09	6.5478	2.91962e-11	AP000769.7	4310	MALAT1_1	0	6	6	30539	16494	1.85152	0.0001	Metastasis Assoc. Lung Adenocarcinoma Transcr. 1 (Non-Protein Coding)
11	111911504..111911780	Peak	111911644	277	2.93053	0.00169193	2.49285	0.00633604	RPL37AP8	22029	CRYAB	0	2	2	228	216	1.05556	N.S.	Crystalin A beta, a small HSP (AD-agg.-enriched)
11	123061064..123061339	Peak	123061203	276	3.23878	0.000600203	3.94681	3.95989e-05	RPL31P47	9662	HSPA8	0	8	7	871	1512	0.576058	0.0001	Heat Shock Protein Family A (Hsp70) Member 8 (=HSC70)
12	110281619..110281909	Peak	110281754	291	4.36694	6.30009e-06	4.01139	3.01818e-05	ATP2A2	0	RN7SL769P	78542	1	3	433	225	1.92444	0.0001	SERCA2; ATPase Sarcoplasmic/Endoplasmic Reticulum Ca2+ Transport. 2
13	45975357..45975649	Peak	45975494	293	5.39493	3.42758e-08	3.56932	0.000178954	AL445232.1	60203	ZC3H13	0	1	2	372	240	1.55	0.0001	Zinc Finger CCCH-Type Containing 13
14	20343094..20343370	Peak	20343231	277	12.1412	3.19364e-34	9.81106	5.04492e-23	SNORD126	16567	RPPH1	0	1	1	2313	634	3.64826	0.0001	Ribonuclease P RNA Component H1
14	23321579..23321860	Peak	23321716	282	4.52321	3.04547e-06	2.91262	0.00179203	PABPN1	0	SLC22A17	24445	1	5	341	261	1.30651	0.01	Poly(A) Binding Protein Nuclear 1
14	49586595..49586871	Peak	49586732	277	14.9106	1.40676e-50	12.1474	2.96187e-34	RNA5SP384	33846	RPS29	0	1	1	22800	4958	4.59863	0.0001	Ribosomal protein, small subunit 29
14	49853648..49853923	Peak	49853787	276	6.63907	1.57837e-11	4.17317	1.50197e-05	RNU6-539P	13820	Metazoa_SRP_138	0	1	1	24010	7554	3.17845	0.0001	RNA, cytoplasmic Signal Recognition Particle
14	102084750..102085033	Peak	102084887	284	7.77355	3.81592e-15	6.3786	8.93596e-11	RN7SL472P	7277	HSP90AA1	0	5	5	186	94	1.97872	0.0001	HSP 90 family (AD-agg.-enriched)
17	6452910..6453209	Peak	6453073	300	5.61663	9.73601e-09	4.59473	2.16655e-06	FAM64A	1440	PITPNM3	0	1	1	671	520	1.29038	0.004	PITPNM 3, Phosphatidylinositol Transfer Protein Membrane Assoc.
17	19187969..19188246	Peak	19188106	278	4.82208	7.1036e-07	2.92427	0.0017263	KYNUP1	18300	SNORD3A	0	1	1	342	99	3.45455	0.0001	small nucleolar RNA
17	44911190..44911459	AD Peak	44911350	270	6.01912	8.76819e-10	7.68766	7.49278e-15	AC015936.3	6643	GFAP	0	9	9	7051	8989	0.784403	0.0002	Glial Fibrillary Acidic Protein, GFAP (AD-agg.-enriched)
18	49814124..49814400	Peak	49814264	277	4.83273	6.7337e-07	3.84775	5.96032e-05	ACAA2	163	RP11-886H22.1	0	1	1	295	139	2.1223	0.0001	Transcribed processed pseudogene
19	13298568..13298866	Peak	13298705	299	5.25446	7.42283e-08	4.00875	3.05199e-05	CTC-250I14.1	139779	CACNA1A	0	19	27	10268	5984	1.71591	0.0001	Calcium Voltage-Gated Channel Subunit Alpha1 A
19	36304598..36304871	Peak	36304735	274	7.37993	7.91848e-14	2.07148	0.0191568	CTD-3162L10.1	0	LINC00665	8195	8	3	556	164	3.39024	0.0001	Uncharacterized locus
19	44907737..44908015	Peak	44907879	279	4.70562	1.26548e-06	4.74998	1.0172e-06	APOE	0	CTB-129P6.7	1359	2	3	1028	1003	1.02493	N.S.	ApoE, Apolipoprotein E (AD-agg.-enriched)
19	48645763..48646036	Peak	48645900	274	4.60312	2.08106e-06	5.14878	1.31095e-07	DBP	8324	CA11	0	1	3	407	573	0.710297	0.0002	Carbonic Anhydrase 11
19	49107777..49108115	Peak	49107979	339	4.45388	4.21663e-06	3.35872	0.000391527	SNRNP70	0	LIN7B	6208	9	6	2096	1398	1.49928	0.0001	Small Nuclear Ribonucleoprotein U1 Subunit 70
20	23637606..23637888	Peak	23637752	283	4.93419	4.02421e-07	6.24222	2.15701e-10	CST9	31729	CST3	0	3	3	573	742	0.772237	0.003	Cystatin C, Cystatin 3
20	41533110..41533383	Peak	41533247	274	5.05219	2.18386e-07	3.51597	0.000219073	RP4-620E11.5	150002	CHD6	0	1	1	1245	864	1.44097	0.0001	Chromodomain Helicase DNA Binding Protein 6, CHDBP6
21																	#DIV/0!		Intergenic region
21																	#DIV/0!		Intergenic region
21																	#DIV/0!		Intergenic region
																	#DIV/0!		Intergenic region
																	#DIV/0!		Intergenic region
21																	#DIV/0!		Intergenic region
21																	#DIV/0!		Uncharacterized transcript (total intron reads)
21	8258828..8259116	Peak	8258980	289	10.792	1.87728e-27	9.04815	7.27058e-20	RNA5-8S5	1894	FP671120.6	0	3	3	1200	132	9.09091	0.0001	Uncharacterized transcript
21	8395863..8396229	Peak	8396102	367	7.35496	9.54902e-14	5.29872	5.8308e-08	RNA5-8S5	103	FP236383.4	4761	9	7	4	6	0.666667		Ribosomal small RNA (mapped near transcripts) (actual reads are inter-genic)
21	8435771..8435981	Peak	8435877	211	5.11134	1.59939e-07			FP236383.5	0	FP236383.1	96	1	0	207	12	17.25	0.0001	Uncharacterized transcript
21	26021821..26022101	Peak	26021965	281	3.60322	0.000157148	4.97859	3.20241e-07	LLPHP2	258487	APP	0	5	11	1477	702	2.10399	0.0001	Amyloid precursor protein, APP, A4 (AD-agg.-enriched)
X	73831038..73831314	Peak	73831175	277	4.44999	4.29367e-06			TSIX	1806	XIST	0	22	0	8123	3	2707.67		X chromosome-specific long ncRNA (total exon reads) NB: one AD but no AMC was female
X	140784311..140784609	Peak	140784473	299	8.5144	8.37291e-18	9.07936	5.46055e-20	LINC00632	11631	CDR1	0	7	6	36675	62951	0.582596	0.0001	Cerebellar Degeneration Related Protein 1, CDRP1

## Sheet: Table S3 RNA frags (E3,E4)
Chromosome	Region	Center of peak	Peak Length	Peak shape E3	P-value E3	5' gene	5' distance	3' gene	3' distance	E3 peak #	E4 peak #	Peak shape E4	P-value E4		E3 reads	E4 reads	E3/E4 Reads	Chi2 P<	Also in AD-AMC Table		Transcript or encoded protein ("ADagg.Enriched": encoded protein significantly enriched in aggregates from AD vs. AMC)
1	631039..631337	631188	299	8.77762	8.34885e-19	RP5-857K21.3	33540	RP5-857K21.4	0	4	3	7.0608	8.27728e-13		1907	953	2.00105	0.0001	Yes		Transcribed processed pseudogene
1	8866244..8866542	8866394	299	6.45273	5.49276e-11	RPL23AP19	34868	ENO1	0	10	7	3.97879	3.46334e-05		1423	769	1.85046	0.0001			Alpha enolase, glycolytic enzyme
1	42700745..42701046	42700894	302	4.4262	4.79539e-06	YBX1	0	CLDN19	32046	4	1	1.94635	0.0258061		523	137	3.81752	0.0001			MHC Class II, Y Box-Binding Protein I
1	109100179..109100476	109100328	298	6.24356	2.13862e-10	TMEM167B	3244	SCARNA2	0	1	1	4.09767	2.08667e-05		149	64	2.32812	0.0001	Yes		scaRNA, small Cajal-body specific RNA2
1	149886319..149886620	149886472	302	4.53496	2.88072e-06	HIST2H2AA3	43582	HIST2H2BE	0	1	1	2.17549	0.0147968		144	52	2.76923	0.0001			Histone cluster H2B
2	32916219..32916556	32916416	338	6.43168	6.31018e-11	LINC00486	0	AL121656.5	10570	1	1	6.44777	5.67532e-11		3	7	0.428571	N.S.	Yes		Long Intergenic Non-Protein Coding RNA 486
2	84906362..84906642	84906481	281	5.77076	3.94582e-09	LDHAP7	128138	TRABD2A	0	1	1	2.29907	0.0107506		13	5	2.6	N.S.			TraB Domain Containing 2A
2	197488961..197489259	197489111	299	4.11238	1.95797e-05	COQ10B	13652	HSPD1	0	9	4	2.8703	0.00205042		742	467	1.58887	0.0001			HSP60 class, member 1, a heat-shock protein
2	216678804..216679129	216678986	326	8.38936	2.44404e-17	IGFBP2	14367	IGFBP5	0	9	8	5.74388	4.62647e-09		9467	4781	1.98013	0.0001			IGF BP 5
2	231461555..231461856	231461708	302	5.4015	3.30429e-08	AC017104.2	8401	NCL	0	4	6	3.23502	0.000608181		1492	761	1.96058	0.0001	Yes		Ceroid-Lipofuscinosis Neuronal Protein 5
2	231708522..231708819	231708671	298	5.7374	4.80715e-09	PTMA	0	U4	2705	2	1	2.81783	0.0024175		932	291	3.20275	0.0001			Prothymosin, Alpha
2	231711786..231712087	231711939	302	4.64598	1.6923e-06	U4	138	PDE6D	20337	4	2	2.58297	0.00489773								pre-mRNA [processing factor 4
2	237365685..237366004	237365834	320	7.15787	4.09691e-13	AC112715.2	108008	COL6A3	0	38	38	5.35022	4.39237e-08		14894	9565	1.55714	0.0001			Collagen 6a3 (ADagg.-enriched)
3	53255752..53256057	53255914	306	4.40617	5.26078e-06	PRKCD	63034	TKT	0	11	6	2.93165	0.00168581		964	536	1.79851	0.0001			Transketolase (ADagg.-enriched)
3	93470453..93470754	93470602	302	2.89439	0.00189949	HSPE1P19	3208744	RNU6-488P	373009	1	1	5.50749	1.81995e-08
4	49709271..49709581	49709420	311	7.51125	2.92828e-14	AC119751.4	109761	DCUN1D4	2133418	3	4	8.94798	1.81027e-19
5	151664008..151664308	151664160	301	4.58155	2.30771e-06	CTB-113P19.4	8558	SPARC	0	10	6	2.53845	0.00556722		1411	583	2.42024	0.0001			Secreted Protein Acidic And Cysteine Rich
5	171410564..171410861	171410713	298	4.55608	2.60583e-06	NPM1	0	FGF18	8794	7	2	2.35292	0.0093134		663	261	2.54023	0.0001			Nucleophosmin
5	179833004..179833295	179833161	292	4.4672	3.96259e-06	SQSTM1	0	C5orf45	1837	6	7	2.95591	0.00155875		630	493	1.27789	0.004			Sequestosome 1, required for autophagy (ADagg.-enriched)
5	181243628..181243925	181243777	298	4.07558	2.29495e-05	CTC-338M12.7	12942	GNB2L1	0	8	1	1.89336	0.0291547		616	206	2.99029	0.0001			Transcribed processed pseudogene
6	26204676..26204974	26204826	299	5.66968	7.1532e-09	HIST1H4E	0	HIST1H2BG	11091	2	1	1.71337	0.0433223		141	21	6.71429	0.0001	Yes		Histone cluster H1 (ADagg-enriched)
6	44253020..44253306	44253155	287	4.48307	3.67879e-06	HSP90AB1	0	SLC35B2	789	7	5	2.85568	0.00214723		1223	662	1.84743	0.0001			HSP90, B1, a heat-shock protein (ADagg.-enriched)
6	52995629..52995927	52995779	299	14.5056	5.58154e-48	RN7SK	0	ICK	5351	1	1	8.53351	7.09887e-18		5202	844	6.16351	0.0001			7SK small nuc RNA, involved in transposition
6	73517565..73517869	73517728	305	6.22104	2.46929e-10	RP11-505P4.6	24822	EEF1A1	0	5	4	4.57713	2.35702e-06		1775	808	2.19678	0.0001			Eukaryotic Translation Elongation Factor 1 Alpha 1 (ADagg.-enriched)
7	5529113..5529443	5529260	331	9.02084	9.33258e-20	MIR589	33195	ACTB	0	4	4	6.29213	1.5657e-10		5453	1702	3.20388	0.0001	Yes		Beta actin (ADagg.-enriched)
7	44801270..44801574	44801419	305	6.51389	3.66144e-11	PPIA	0	H2AFV	25216	2	2	3.31009	0.000466331		645	252	2.55952	0.0001			Peptidylprolyl Isomerase A (ADagg.-enriched)
7	45917161..45917464	45917316	304	3.71082	0.000103296	IGFBP1	23492	IGFBP3	0	4	0				708	132	5.36364	0.0001			IGF BP3, insulinlike growth factor binding protein 3
7	76303931..76304228	76304080	298	4.49127	3.54004e-06	HSPB1	0	YWHAG	22565	3	1	1.78827	0.0368665		391	114	3.42982	0.0001			small HSP member B1, a heat-shock protein (ADagg.-enriched)
7	94394877..94395176	94395028	300	6.39535	8.00906e-11	COL1A2	0	RNU6-1328P	100122	36	15	4.0076	3.06692e-05		8347	2031	4.1098	0.0001			Collagen, type I, alpha 2
8	43239520..43239806	43239668	287	2.80396	0.00252394	VN1R46P	18710	RP11-726G23.2	6948	2	4	5.4077	3.19197e-08
8	69690034..69690334	69690186	301	7.05559	8.59345e-13	SULF1	29118	SLCO5A1	0	1	1	4.94349	3.83673e-07		240	101	2.37624	0.0001			Solute Carrier Organic Anion Transporter Family Member 5A1
8	144791209..144791500	144791370	292	5.47065	2.24195e-08	RN7SL395P	5620	RPL8	0	4	2	2.70089	0.00345775		699	212	3.29717	0.0001			Ribosomal 60S Protein L8
9	35657731..35658029	35657880	299	11.3329	4.50799e-30	SIT1	6780	RMRP	0	1	1	9.27554	8.83621e-21		885	463	1.91145	0.0001	Yes		RNA Component Of Mitochondrial RNA Processing Endoribonuclease
10	17229309..17229644	17229443	336	6.2727	1.77419e-10	TRDMT1	27254	VIM-AS1	0	1	1	4.03089	2.77833e-05		15	1	15	0.002			Vimentin, antisense (noncoding) strand
10	17234602..17234878	17234754	277	5.57666	1.22592e-08	VIM	0	RP11-124N14.3	0	3	2	2.34264	0.00957386		2580	621	4.15459	0.0001			Vimentin (ADagg.-enriched)
10	17235129..17235430	17235269	302	6.97106	1.57279e-12	RP11-124N14.3	295	ST8SIA6	82952	3	2	2.58091	0.00492706
11	35189781..35190093	35189945	313	6.39852	7.84456e-11	CD44	0	RP1-68D18.4	20249	5	3	3.18245	0.000730172		2089	771	2.70947	0.0001			CD44, an outer-cell-membrane receptor mediating adherence to ECM
11	35229094..35229393	35229245	300	4.71216	1.22551e-06	RP1-68D18.2	15086	SLC1A2	21812	3	1	2.62981	0.00427165
11	61967287..61967585	61967436	299	7.47271	3.92799e-14	BEST1	1771	FTH1	0	3	3	3.76664	8.27283e-05		785	241	3.25726	0.0001			Ferritin Heavy Chain 1
11	65422909..65423212	65423064	304	4.92753	4.16385e-07	NEAT1	0	NEAT1_1	60	1	1	3.23464	0.000608989		2704	1552	1.74227	0.0001			Nuclear Paraspeckle Assembly Transcript 1 (Non-Protein Coding)
11	65432041..65432458	65432333	418	4.21259	1.26229e-05	NEAT1_3	7922	MIR612	11999	27	17	3.39369	0.000344791
11	65445108..65445405	65445269	298	4.28407	9.17514e-06	MIR612	550	mascRNA-menRNA	135	1	1	2.64588	0.00407396
11	65500408..65500722	65500556	315	6.96105	1.68877e-12	AP000769.7	2002	MALAT1	1311	6	6	5.39577	3.41152e-08
11	65505588..65505966	65505818	379	5.60881	1.01863e-08	MALAT1	2579	mascRNA-menRNA	150	3	1	4.05365	2.52126e-05								MALAT1-Associated Small Cytoplasmic RNA
11	65855925..65856237	65856071	313	6.82603	4.36481e-12	RP11-770G2.5	58705	CFL1	0	2	1	2.55143	0.00536404		557	157	3.54777	0.0001			Cofilin 1 (ADagg-enriched)
11	123061059..123061355	123061202	297	4.95281	3.65755e-07	RPL31P47	9657	HSPA8	0	8	7	3.14305	0.000835974		1744	876	1.99087	0.0001	Yes		HSP70 family, a heat-shock protein
12	6537656..6537906	6537763	251	7.02243	1.0902e-12	GAPDH	0	RP5-940J5.9	0	4	3	4.50043	3.39087e-06		1859	649	2.86441	0.0001			GAPDH, Glyceraldehyde 3-phosphate dehydrogenase, regulates glycolysis
12	49127902..49128267	49128049	366	4.0635	2.41714e-05	LMBR1L	17001	TUBA1B	0	4	3	2.46161	0.0069157		323	112	2.88393	0.0001			Tubulin alpha 1B
12	104321062..104321359	104321211	298	4.18785	1.40808e-05	EID3	15859	CHST11	133935	13	12	3.2337	0.000610982
14	20343093..20343391	20343243	299	9.62066	3.27053e-22	SNORD126	16566	RPPH1	0	1	1	4.38402	5.82554e-06		788	86	9.16279	0.0001	Yes		Ribonuclease P RNA Component H1
14	49586579..49586876	49586728	298	9.93774	1.42619e-23	RNA5SP384	33830	RPS29	0	1	1	3.75047	8.82531e-05		971	70	13.8714	0.0001	Yes		Ribosomal protein
14	49862539..49862840	49862688	302	8.38279	2.58446e-17	RN7SL3	8766	RN7SL2	0	1	1	3.59972	0.000159281		1624	187	8.68449	0.0001			RNA, 7SL, Cytoplasmic 2
14	102084726..102085017	102084885	292	5.22276	8.81388e-08	RN7SL472P	7253	HSP90AA1	0	7	5	3.33123	0.000432311		1151	651	1.76805	0.0001	Yes		HSP90 family, a heat-shock protein (ADagg-enriched)
15	39592511..39592804	39592659	294	6.97804	1.49666e-12	CTD-2033D15.3	3628	CTD-2033D15.1	775	8	4	2.24947	0.0122412
15	44715425..44715723	44715575	299	4.38383	5.83048e-06	B2M	0	TRIM69	13264	2	1	1.69276	0.0452505		362	89	4.06742	0.0001			Beta-2-Microglobulin
15	60347393..60347707	60347542	315	4.90478	4.67661e-07	RP11-82L7.4	229072	ANXA2	0	10	1	2.6125	0.00449416		1044	309	3.37864	0.0001			Annexin A2
15	72208594..72208902	72208743	309	9.23679	1.27006e-20	GRAMD2	10808	PKM	0	12	12	5.62663	9.18845e-09		5740	2397	2.39466	0.0001			Pyruvate Kinase, Muscle
16	1962050..1962298	1962174	249	4.18616	1.41856e-05	NDUFB10	74	RPS2	0	2	1	1.96133	0.0249206		732	175	4.18286	0.0001			Ribosomal protein 2, small subunit
16	69710937..69711262	69711114	326	4.08638	2.19075e-05	RP11-311C24.1	6284	NQO1	0	6	5	2.92896	0.0017005		1200	710	1.69014	0.0001			NAD(P)H Quinone Dehydrogenase 1
17	4948211..4948510	4948362	300	5.30573	5.61118e-08	RNF167	2988	PFN1	0	3	1	1.85272	0.0319615		395	106	3.72642	0.0001			Profilin 1
17	19187965..19188264	19188114	300	6.23049	2.32484e-10	KYNUP1	18296	SNORD3A	0	1	1	4.02354	2.86653e-05		361	140	2.57857	0.0001	Yes		Small nucleolar RNA 3A
17	81511904..81512247	81512053	344	6.26705	1.83973e-10	RP13-766D20.4	30333	ACTG1	0	3	0				1930	567	3.40388	0.0001			Actin gamma 1
19	3977844..3978152	3977979	309	4.39342	5.57902e-06	MIR637	16331	EEF2	0	11	3	2.19994	0.0139054		1688	726	2.32507	0.0001			Eukaryotic Translation Elongation Factor 2
19	44907719..44908016	44907868	298	7.04858	9.03792e-13	APOE	0	CTB-129P6.7	1358	3	3	3.93185	4.21476e-05		1795	501	3.58283	0.0001	Yes		ApoE, Apolipoprotein E (AD-agg.-enriched)
19	48965320..48965614	48965456	295	10.1384	1.86627e-24	FTL	0	AC026803.1	1079	4	4	7.01269	1.16889e-12		2847	958	2.97182	0.0001			Ferritin Light Chain 1
21	8207705..8207953	8207858	249	5.75833	4.24751e-09	pRNA	1764	FP671120.2	58	4	4	5.47938	2.13412e-08				#DIV/0!
21	8208618..8208954	8208806	337	7.69385	7.13839e-15	MIR3648-1	0	MIR3687-1	0	1	1	5.90541	1.75888e-09				#DIV/0!				miRNAs
21	8211216..8211573	8211365	358	6.30969	1.39801e-10	MIR3687-1	2311	CH507-513H4.6	0	3	3	5.78353	3.65747e-09				#DIV/0!
21	8213789..8214222	8213926	434	5.59212	1.12159e-08	RNA5-8S5	1064	FP671120.7	3730	6	6	4.77083	9.17356e-07				#DIV/0!
21	8218528..8218972	8218824	445	4.58624	2.25653e-06	FP671120.7	526	FP671120.4	0	1	1	4.10216	2.04655e-05				#DIV/0!
21	8252213..8252516	8252362	304	8.47036	1.22319e-17	pRNA	2063	FP671120.5	0	1	1	8.15924	1.68563e-16				#DIV/0!
21	8255134..8255467	8255319	334	4.54279	2.77578e-06	FP671120.1	2024	CH507-513H4.5	0	2	2	4.03518	2.72806e-05		226	78	2.89744	0.0001			Unknown
21	8255789..8256163	8255938	375	7.66796	8.73785e-15	CH507-513H4.5	274	RNA5-8S5	617	2	2	2.73247	0.00314309				#DIV/0!
21	8257799..8258109	8257961	311	8.9242	2.24474e-19	RNA5-8S5	865	FP671120.6	804	3	3	8.21042	1.10208e-16				#DIV/0!
21	8390759..8391006	8390901	248	5.35393	4.30324e-08	pRNA	1771	FP236383.8	52	4	4	5.40912	3.16678e-08				#DIV/0!
21	8391256..8391549	8391400	294	7.98402	7.0822e-16	FP236383.8	83	FP236383.6	0	1	1	6.7445	7.67752e-12				#DIV/0!
21	8394269..8394620	8394418	352	6.53774	3.12276e-11	FP236383.11	2325	CH507-513H4.4	0	4	3	5.62407	9.32546e-09				#DIV/0!
21	8398209..8398630	8398334	422	6.65006	1.46486e-11	RNA5-8S5	2449	FP236383.4	2360	9	8	5.69273	6.25103e-09				#DIV/0!
21	8401480..8401924	8401776	445	5.6085	1.02043e-08	FP236383.4	440	FP236383.10	0	1	1	5.05879	2.10964e-07				#DIV/0!
21	8434021..8434352	8434170	332	8.53468	7.02735e-18	pRNA	846	FP236383.7	893	2	2	7.88397	1.58575e-15				#DIV/0!
21	8435776..8435984	8435871	209	4.73715	1.08372e-06	FP236383.5	0	FP236383.1	93	1	1	5.24847	7.66828e-08		932	788	1.18274	0.02	Yes		Unknown
21	8438744..8439065	8438893	322	8.21635	1.049e-16	CH507-513H4.3	192	RNA5-8S5	757	2	2	8.18475	1.36438e-16				#DIV/0!
21	8440966..8441276	8441115	311	8.24163	8.49368e-17	RNA5-8S5	990	FP236383.9	672	2	2	6.92036	2.25255e-12				#DIV/0!
21	8443195..8443517	8443344	323	8.43127	1.70964e-17	FP236383.9	1154	FP236383.12	1705	2	2	8.4409	1.57454e-17				#DIV/0!
21	8988013..8988323	8988160	311	5.3383	4.6912e-08	MIR3687-2	582	bP-2171C21.3	8172	1	1	4.32918	7.48319e-06				#DIV/0!
22	32859159..32859463	32859308	305	5.12729	1.46974e-07	FBXO7	360329	SYN3	0	6	1	1.75555	0.0395827		49	14	3.5	0.0002			Synapsin 3
22	37678403..37678705	37678552	303	4.61129	2.00084e-06	LGALS1	0	NOL12	2967	3	0				359	72	4.98611	0.0001			Galectin 1
X	154370851..154371162	154371014	312	5.14815	1.31533e-07	XX-FW83128A1.2	35813	FLNA	0	22	11	3.06519	0.00108767		4880	2338	2.08725	0.0001			Filamin A
MT	662..1032	802	371	4.44166	4.46342e-06	MT-RNR1	0	MT-TV	569	2	2	3.36147	0.000387642		49995	19235	2.59917	0.0001			Mitochondrially Encoded 12S RNA

## Sheet: Table S4 G-quadruplexes
CHR	Name	Region	Gene Name or Locus Center	5’ gene or 3’ gene (if applicable)	G4CatchAll [Fragment] Number of G-quadruplexes found (+ strand)	QGRS Mapper [Fragment] QGRS Found (+ strand)	Expected # G-quadruplexes for length of fragment (given 716,310 Gquads in human genome, ~3E9 bp)(see: https://academic.oup.com/nar/article/47/8/3862/5403498, https://academic.oup.com/nar/article/44/4/1746/1854457)
1	NC_000001.11[633792..634261].fa	633888..634164	RP5-857K21.4	3’ gene	0	0	0.109988
1	NC_000001.11[2281918..2282404].fa	2281959..2282363	SKI	5’ gene	11	12	0.113917
1	NC_000001.11[109100114..109100583].fa	109100211..109100485	SCARNA2	5’ gene	2	4	0.109988
1	NC_000001.11[244863686..244864155].fa	244863775..244864066	HNRNPU	3’ gene	1	3	0.109988
2	NC_000002.12[32916145..32916614].fa	32916221..32916538	LINC00486	5’ gene	1	NA	0.109988
2	NC_000002.12[47335197..47335666].fa	47335292..47335571	AC073283.4	3’ gene	1	2	0.109988
2	NC_000002.12[148961811..148962280].fa	148961908..148962183	KIF5C	5’ gene	2	3	0.109988
2	NC_000002.12[181678477..181678946].fa	181678574..181678849	CERKL	3’ gene	1	1	0.109988
2	NC_000002.12[231460513..231460982].fa	231460607..231460888	NCL	3’ gene	0	0	0.109988
2	NC_000002.12[233275623..233276092].fa	233275721..233275994	ATG16L1 / SCARNA5	5’ gene / 3’ gene	3	2	0.109988
2	NC_000002.12[240713774..240714243].fa	240713854..240714163	KIF1A	3’ gene	3	6	0.109988
3	NC_000003.12[160514845..160515314].fa	160514943..160515216	KPNA4	3’ gene	1	0	0.109988
6	NC_000006.12[26204599..26205068].fa	26204696..26204971	HIST1H4E	5’ gene	2	4	0.109988
6	NC_000006.12[34071788..34072257].fa	34071883..34072162	GRM4	3’ gene	0	0	0.109988
6	NC_000006.12[52995552..52996021].fa	52995648..52995925	RN7SK	5’ gene	1	3	0.109988
6	NC_000006.12[99407937..99408406].fa	99408034..99408309	PNISR	3’ gene	1	0	0.109988
7	NC_000007.14[5529049..5529518].fa	5529123..5529444	ACTB	3’ gene	3	5	0.109988
7	NC_000007.14[26200368..26200837].fa	26200464..26200741	HNRNPA2B1	3’ gene	2	2	0.109988
8	NC_000008.11[9903958..9904270].fa	9903986..9904242	LINC00599	3’ gene	3	6	0.0732486
8	NC_000008.11[27604883..27605346].fa	27604977..27605252	CLU	3’ gene	2	5	0.108602
9	NC_000009.12[35657654..35658117].fa	35657748..35658022	RMRP_1	3’ gene	3	4	0.108602
10	NC_000010.11[101798987..101799450].fa	101799051..101799385	MGEA5 / OGA	3’ gene	0	0	0.108602
11	NC_000011.10[35663212..35663681].fa	35663281..35663611	TRIM44	5’ gene	2	5	0.109988
11	NC_000011.10[62841466..62841935].fa	62841562..62841839	WDR74	3’ gene	0	1	0.109988
11	NC_000011.10[65502656..65503125].fa	65502716..65503064	MALAT1_1	3’ gene	0	1	0.109988
11	NC_000011.10[111911408..111911877].fa	111911504..111911780	CRYAB	3’ gene	3	8	0.109988
11	NC_000011.10[123060967..123061436].fa	123061064..123061339	HSPA8	3’ gene	0	2	0.109988
12	NC_000012.12[110281533..110281996].fa	110281619..110281909	ATP2A2	5’ gene	2	12	0.108602
13	NC_000013.11[45975272..45975735].fa	45975357..45975649	ZC3H13	3’ gene	0	0	0.108602
14	NC_000014.9[20343001..20343464].fa	20343094..20343370	RPPH1_2	3’ gene	3	4	0.108602
14	NC_000014.9[23321485..23321954].fa	23321579..23321860	PABPN1	5’ gene	2	12	0.109988
14	NC_000014.9[49586499..49586968].fa	49586595..49586871	RPS29	3’ gene	3	4	0.109988
14	NC_000014.9[49853551..49854020].fa	49853648..49853923	Metazoa_SRP_138	3’ gene	2	2	0.109988
14	NC_000014.9[102084657..102085126].fa	102084750..102085033	HSP90AA1	3’ gene	0	0	0.109988
17	NC_000017.11[6452825..6453294].fa	6452910..6453209	PITPNM3	3’ gene	2	2	0.109988
17	NC_000017.11[19187873..19188342].fa	19187969..19188246	SNORD3A	3’ gene	2	1	0.109988
17	NC_000017.11[44911090..44911559].fa	44911190..44911459	GFAP	3’ gene	1	6	0.109988
18	NC_000018.10[49814028..49814497].fa	49814124..49814400	RP11-886H22.1	3’ gene	3	6	0.109988
19	NC_000019.10[13298483..13298952].fa	13298568..13298866	CACNA1A	3’ gene	1	3	0.109988
19	NC_000019.10[36304500..36304969].fa	36304598..36304871	CTD-3162L10.1	5’ gene	4	6	0.109988
19	NC_000019.10[44907642..44908111].fa	44907737..44908015	APOE	5’ gene	2	6	0.109988
19	NC_000019.10[48645665..48646134].fa	48645763..48646036	CA11	3’ gene	0	0	0.109988
19	NC_000019.10[49107712..49108181].fa	49107777..49108115	SNRNP70	5’ gene	5	10	0.109988
20	NC_000020.11[23637513..23637982].fa	23637606..23637888	CST3	3’ gene	2	10	0.109988
20	NC_000020.11[41533012..41533481].fa	41533110..41533383	CHD6	3’ gene	0	3	0.109988
21	NC_000021.9[8258741..8259204].fa	8258828..8259116	FP671120.6	3’ gene	5	8	0.108602
21	NC_000021.9[8395812..8396281].fa	8395863..8396229	8396102		3	11	0.109988
21	NC_000021.9[8435720..8436032].fa	8435771..8435981	FP236383.5	5’ gene	3	4	0.0732486
21	NC_000021.9[26021727..26022196].fa	26021821..26022101	APP	3’ gene	3	4	0.109988
X	NC_000023.11[73830942..73831411].fa	73831038..73831314	XIST	3’ gene	1	0	0.109988
X	NC_000023.11[140784229..140784692].fa	140784311..140784609	CDR1	3’ gene	0	0	0.108602

## Sheet: Table 3 DAVID
Table 3. DAVID meta-analysis of top RNAseq peaks from aggregates
A. Genes from E3, E4 reads (55 DAVID IDs, implicating 16 clusters of terms sharing members)
Cluster #, GO Term	Cluster Enrich.	Count	Fold Enrich.	Benjamini
1, Extracellular exosome	10.45	37	5.5	9e-21
Acetylation	10.45	31	4.2	3e-12
Phosphoprotein	10.45	35	2	8e-06
Nucleus	10.45	27	2.1	0.0004
2, Acetylation	8.65	31	4.2	3e-12
Poly(A) RNA binding	8.65	21	7.1	1e-10
Ubiquitinlike (Ubl) conjugation	8.65	20	5.5	3e-08
3, Ubiquitinlike (Ubl) conjugation	6.79	20	5.5	3e-08
Cadherin binding, cell-cell adhesion	6.79	9	12	6e-05
Cell-cell adherens junction	6.79	8	12	2e-05
4, Glycoprotein binding	3.58	5	30	0.0006
Protein stabilization	3.58	6	17	0.004
5, Myelin sheath	2.77	8	22	2e-06
Response to unfolded protein	2.77	5	45	0.002
Protein refolding	2.77	4	100	0.002
Stress response	2.77	5	23	0.001
Chaperone	2.77	6	14	0.001
B. Genes from AD, AMC reads (38 DAVID IDs, implicating 9 clusters of terms sharing members)
Cluster #, GO Term	Cluster Enrich.	Count	Fold Enrich.	Benjamini
1. Intracellular ribonucleoprotein complex	3.35	6	26	0.0004
Methylation	3.35	10	6.4	0.0004
Ubiquitinlike (Ubl) conjugation	3.35	10	3.8	0.02
Poly(A) RNA binding	3.35	9	4.2	0.05
Acetylation	3.35	12	2.3	0.08
2, Extracellular matrix	2.92	6	12	0.004
Chaperone	2.92	4	13	0.04
ATPase activity	2.92	4	12	0.13
3, Nucleoplasm	2.82	15	3.2	9e-06
Nucleus	2.82	16	2	4e-05
4, Myelin sheath	2.17	5	19	0.005
Chaperone	2.17	4	13	0.04
Unfolded protein binding	2.17	3	14	0.3
C. Annotations from all RNA reads combined
GO Term	P value	Count	Fold Enrich.	Benjamini
Extracellular exosome	2e-17	42	4	3e-15
Extracellular matrix	4e-16	18	16.3	4e-14
Poly(A) RNA binding	4e-13	26	5.7	8e-11
Phosphoprotein	4e-11	55	2	2e-09
Acetylation	2e-11	36	3.2	2e-09
Isopeptide bond	3e-11	22	5.9	2e-09
Ubiquitinlike (Ubl) conjugation	4e-11	26	4.6	2e-09
Focal Adhesion	2e-09	14	9.6	1e-07
Myelin sheath	4e-09	10	17.6	2e-07
Membrane	2e-08	27	3.3	1e-06
Identical protein binding	3e-08	17	5.6	3e-06
Intracellular ribonucleoprotein complex	4e-08	9	17.7	1e-06
Disease mutation	4e-08	27	3.2	1e-06
Methylation	1e-07	17	5.1	3e-06
Cytosol	1e-07	32	2.6	4e-06
Glycoprotein binding	2e-07	7	26.7	2e-05
Protein binding	1e-06	55	1.6	6e-05
Oxidation	2e-06	6	56	2e-05
Chaperone	4e-06	8	12	9e-05
Unfolded protein binding	5e-06	7	15.8	0.0002
Neurodegeneration	5e-06	9	9.3	0.0001
Protein stabilization	1e-05	7	13.5	0.009
Response to unfolded protein	2e-05	5	31.2	0.007
Cadherin binding, cell-cell adhesion	2e-05	9	7.7	0.0007
Protein refolding	2e-05	4	70	0.006
Cell-cell adherens junction	2e-05	9	7.5	0.0005
MHC class II protein complex binding	3e-05	4	62.1	0.001
Amyloidosis	0.0001	4	43.2	0.002
Stress response	0.0003	6	15	0.005
